# Supplementary material for: Adaptive and maladaptive expression plasticity underlying herbicide resistance in an agricultural weed
Source: Evol Lett. 2021 Jun 14;5(4):432–40. doi: 10.1002/evl3.241 (PMC8327940; doi:10.1002/evl3.241)
Supplement: Supplementary file 4 — Supporting Information [file EVL3-5-432-s006.csv]

	bio	enrich	observed	expected	pval	fdr
1	response to chitin (GO:0010200)	2.26	55	24.29	7.76e-06	0.00164
2	defense response to fungus (GO:0050832)	1.9	89	46.95	3.58e-06	0.000929
3	response to hypoxia (GO:0001666)	1.87	90	48.25	4.72e-06	0.00108
4	response to organonitrogen compound (GO:0010243)	1.85	93	50.19	4.69e-06	0.00112
5	response to fungus (GO:0009620)	1.84	118	64.11	2.93e-07	0.000111
6	response to oxygen levels (GO:0070482)	1.84	92	49.87	6.16e-06	0.00135
7	response to decreased oxygen levels (GO:0036293)	1.83	90	49.22	1.06e-05	0.00216
8	cellular response to hypoxia (GO:0071456)	1.82	78	42.74	4.65e-05	0.00604
9	cellular response to oxygen levels (GO:0071453)	1.81	79	43.71	5.5e-05	0.00654
10	cellular response to decreased oxygen levels (GO:0036294)	1.8	78	43.39	5.34e-05	0.00663
11	regulation of response to biotic stimulus (GO:0002831)	1.75	56	32.06	0.00131	0.0733
12	regulation of response to external stimulus (GO:0032101)	1.74	58	33.35	0.00117	0.0681
13	response to nitrogen compound (GO:1901698)	1.7	102	59.9	2.2e-05	0.00349
14	secondary metabolic process (GO:0019748)	1.67	65	38.86	0.00104	0.0638
15	immune response (GO:0006955)	1.67	103	61.52	3.57e-05	0.00486
16	innate immune response (GO:0045087)	1.65	99	59.9	8.85e-05	0.00902
17	regulation of defense response (GO:0031347)	1.65	77	46.63	0.000499	0.0366
18	response to wounding (GO:0009611)	1.6	72	45.01	0.00159	0.0843
19	immune system process (GO:0002376)	1.58	109	68.97	0.000138	0.0131
20	modification-dependent macromolecule catabolic process (GO:0043632)	1.57	145	92.28	1.44e-05	0.00242
21	defense response to other organism (GO:0098542)	1.56	237	151.54	2.51e-08	1.79e-05
22	modification-dependent protein catabolic process (GO:0019941)	1.56	139	89.37	2.92e-05	0.00417
23	ubiquitin-dependent protein catabolic process (GO:0006511)	1.54	135	87.75	5.25e-05	0.00667
24	interspecies interaction between organisms (GO:0044419)	1.52	316	207.88	8.66e-10	1.65e-06
25	response to external biotic stimulus (GO:0043207)	1.51	309	204.32	2.08e-09	1.98e-06
26	response to other organism (GO:0051707)	1.51	309	204.32	2.08e-09	1.7e-06
27	response to biotic stimulus (GO:0009607)	1.51	310	204.65	1.7e-09	1.94e-06
28	proteolysis involved in cellular protein catabolic process (GO:0051603)	1.5	150	99.73	5.42e-05	0.00658
29	defense response (GO:0006952)	1.49	250	167.73	2.32e-07	9.46e-05
30	cellular protein catabolic process (GO:0044257)	1.48	151	102	8.1e-05	0.00856
31	protein catabolic process (GO:0030163)	1.46	154	105.56	0.000127	0.0122
32	response to bacterium (GO:0009617)	1.45	140	96.82	0.00038	0.0297
33	response to acid chemical (GO:0001101)	1.45	111	76.42	0.00127	0.0721
34	cellular response to oxygen-containing compound (GO:1901701)	1.45	151	103.94	0.000173	0.0152
35	protein modification by small protein conjugation (GO:0032446)	1.45	186	128.23	3.57e-05	0.00497
36	response to abscisic acid (GO:0009737)	1.44	147	102	0.000284	0.0232
37	protein ubiquitination (GO:0016567)	1.44	176	122.08	6.81e-05	0.00763
38	defense response to bacterium (GO:0042742)	1.43	113	79.01	0.00183	0.095
39	response to alcohol (GO:0097305)	1.43	148	103.29	0.000374	0.0297
40	cellular response to organic substance (GO:0071310)	1.43	183	128.23	7.97e-05	0.00859
41	cellular response to chemical stimulus (GO:0070887)	1.41	298	210.8	6.18e-07	0.000207
42	organonitrogen compound catabolic process (GO:1901565)	1.41	206	145.71	4.38e-05	0.00582
43	response to external stimulus (GO:0009605)	1.39	399	287.22	2.93e-08	1.86e-05
44	protein phosphorylation (GO:0006468)	1.38	259	187.16	1.2e-05	0.00208
45	protein modification by small protein conjugation or removal (GO:0070647)	1.38	206	148.95	0.000109	0.0109
46	response to oxygen-containing compound (GO:1901700)	1.36	409	301.14	1.33e-07	6.31e-05
47	response to lipid (GO:0033993)	1.36	183	135.03	0.00059	0.0406
48	phosphorylation (GO:0016310)	1.35	301	222.78	1.13e-05	0.00208
49	response to organic substance (GO:0010033)	1.35	439	326.07	1.05e-07	5.43e-05
50	cell communication (GO:0007154)	1.34	346	258.4	4.19e-06	0.00104
51	signaling (GO:0023052)	1.33	278	209.5	6.94e-05	0.00762
52	signal transduction (GO:0007165)	1.33	276	207.56	6.48e-05	0.0074
53	cellular catabolic process (GO:0044248)	1.33	305	229.26	2.38e-05	0.00367
54	cellular macromolecule catabolic process (GO:0044265)	1.33	175	131.47	0.00165	0.0862
55	response to chemical (GO:0042221)	1.3	674	518.41	1.58e-09	2.26e-06
56	response to inorganic substance (GO:0010035)	1.28	236	184.89	0.00142	0.0773
57	response to endogenous stimulus (GO:0009719)	1.28	308	239.94	0.000178	0.0154
58	catabolic process (GO:0009056)	1.27	341	268.44	0.00016	0.0143
59	organic substance catabolic process (GO:1901575)	1.27	314	246.74	0.000246	0.0204
60	response to hormone (GO:0009725)	1.26	294	232.82	6e-04	0.0408
61	protein modification process (GO:0036211)	1.25	601	481.5	1.47e-06	0.000419
62	cellular protein modification process (GO:0006464)	1.25	601	481.5	1.47e-06	0.000399
63	response to stress (GO:0006950)	1.23	742	604.55	4.33e-07	0.000155
64	cellular response to stimulus (GO:0051716)	1.23	572	465.31	1.1e-05	0.00217
65	phosphorus metabolic process (GO:0006793)	1.21	444	368.17	0.000515	0.0368
66	phosphate-containing compound metabolic process (GO:0006796)	1.21	434	359.1	0.000561	0.0396
67	cellular protein metabolic process (GO:0044267)	1.18	760	643.4	2.45e-05	0.00368
68	response to abiotic stimulus (GO:0009628)	1.17	511	435.2	0.00122	0.0695
69	response to stimulus (GO:0050896)	1.17	1201	1029.06	1.56e-07	6.84e-05
70	macromolecule modification (GO:0043412)	1.17	657	561.16	0.000241	0.0202
71	protein metabolic process (GO:0019538)	1.16	783	676.43	0.000152	0.0143
72	organonitrogen compound metabolic process (GO:1901564)	1.15	1018	881.73	1.11e-05	0.00211
73	regulation of cellular process (GO:0050794)	1.12	901	805.63	0.0014	0.0771
74	regulation of biological process (GO:0050789)	1.12	1038	928.35	0.000503	0.0364
75	biological regulation (GO:0065007)	1.1	1137	1033.27	0.0014	0.0776
