# Supplementary material for: Adaptive and maladaptive expression plasticity underlying herbicide resistance in an agricultural weed
Source: Evol Lett. 2021 Jun 14;5(4):432–40. doi: 10.1002/evl3.241 (PMC8327940; doi:10.1002/evl3.241)
Supplement: Supplementary file 5 — Supporting Information [file EVL3-5-432-s005.csv]

	bio	enrich	observed	expected	pval	fdr
1	photosynthesis, light reaction (GO:0019684)	2.55	78	30.55	2.07e-09	3.93e-06
2	thylakoid membrane organization (GO:0010027)	2.53	35	13.83	8.82e-05	0.0458
3	photosynthesis (GO:0015979)	2.51	112	44.7	1.9e-12	1.09e-08
4	plastid membrane organization (GO:0009668)	2.47	35	14.15	0.000103	0.0394
5	plastid organization (GO:0009657)	2.06	153	74.28	1.37e-11	3.92e-08
6	chloroplast organization (GO:0009658)	2.01	115	57.24	1.24e-08	1.78e-05
7	polysaccharide metabolic process (GO:0005976)	1.6	119	74.6	5.3e-05	0.0432
8	generation of precursor metabolites and energy (GO:0006091)	1.55	122	78.46	9.77e-05	0.0399
9	carbohydrate metabolic process (GO:0005975)	1.42	227	159.81	1.13e-05	0.0129
