# Supplementary material for: Adaptive and maladaptive expression plasticity underlying herbicide resistance in an agricultural weed
Source: Evol Lett. 2021 Jun 14;5(4):432–40. doi: 10.1002/evl3.241 (PMC8327940; doi:10.1002/evl3.241)
Supplement: Supplementary file 6 — Supporting Information [file EVL3-5-432-s002.xlsx]

## Sheet: Sheet1
Gene	Chromosome	Start	End	ATortholog	Orthomatch	Type	TAIRDescription
Ipurp_gene44366	Ipurp_chr6	39656975	39672482	AT1G53400.1	1e-52	Maladaptive	Ubiquitin domain-containing protein;(source:Araport11)
Ipurp_gene44382	Ipurp_chr6	39817515	39821454	AT5G63930.1	9e-105	Maladaptive	Leucine-rich repeat protein kinase family protein;(source:Araport11)
Ipurp_gene44391	Ipurp_chr6	39884021	39887960	AT5G63930.1	9e-105	Maladaptive	Leucine-rich repeat protein kinase family protein;(source:Araport11)
Ipurp_gene21042	Ipurp_chr14	6691291	6694331	AT2G33170.1	3e-97	Maladaptive	Leucine-rich repeat receptor-like protein kinase family protein;
Ipurp_gene23392	Ipurp_chr14	35073428	35074786	AT2G26490.1	3e-151	Maladaptive	GB contains seven WD40 repeats and is highly conserved in flowering plants. Overexpression inhibits pollen germination. suggesting JGB is a negative regulator of pollen germination
Ipurp_gene44374	Ipurp_chr6	39741923	39745436	AT3G47570.1	7e-103	Maladaptive	Leucine-rich repeat protein kinase family protein;(source:Araport11)
Ipurp_gene50545	Ipurp_chr9	77491	78623	AT2G04520.1	5e-67	Maladaptive	Nucleic acid-binding, OB-fold-like protein;(source:Araport11)
Ipurp_gene36086	Ipurp_chr4	10380301	10382099	AT5G19440.1	3e-136	Maladaptive	similar to Eucalyptus gunnii alcohol dehydrogenase of unknown physiological function (GI:1143445), apple tree, PIR:T16995; NOT a cinnamyl-alcohol dehydrogenase
Ipurp_gene44377	Ipurp_chr6	39778318	39781676	AT3G47570.1	2e-166	Maladaptive	Leucine-rich repeat protein kinase family protein;(source:Araport11)
Ipurp_gene44389	Ipurp_chr6	39871145	39871939	AT3G47570.1	2e-26	Maladaptive	Leucine-rich repeat protein kinase family protein;(source:Araport11)
Ipurp_gene44373	Ipurp_chr6	39735234	39739004	AT3G47570.1	6e-91	Maladaptive	Leucine-rich repeat protein kinase family protein;(source:Araport11)
Ipurp_gene53632	Ipurp_chr9	38643816	38647400	-	-	Maladaptive
Ipurp_gene44390	Ipurp_chr6	39872679	39881091	AT4G20140.1	2e-95	Maladaptive	Encodes GASSHO1 (GSO1), a putative leucine-rich repeat transmembrane-type receptor kinase. GSO1 and a homolog GSO2 (At5g44700) are required for the formation of a normal epidermal surface during embryogenesis. Necessary for localizing CASPARIAN STRIP DOMAIN PROTEINS (CASPs) - major players of endodermal differentiation - into an uninterrupted, ring-like domain.
Ipurp_gene44381	Ipurp_chr6	39806175	39814587	AT4G20140.1	2e-95	Maladaptive	Encodes GASSHO1 (GSO1), a putative leucine-rich repeat transmembrane-type receptor kinase. GSO1 and a homolog GSO2 (At5g44700) are required for the formation of a normal epidermal surface during embryogenesis. Necessary for localizing CASPARIAN STRIP DOMAIN PROTEINS (CASPs) - major players of endodermal differentiation - into an uninterrupted, ring-like domain.
Ipurp_gene44388	Ipurp_chr6	39868107	39870982	AT3G47570.1	6e-144	Maladaptive	Leucine-rich repeat protein kinase family protein;(source:Araport11)
Ipurp_gene44378	Ipurp_chr6	39787036	39795395	AT3G47570.1	5e-161	Maladaptive	Leucine-rich repeat protein kinase family protein;(source:Araport11)
Ipurp_gene4025	Ipurp_chr10	2557668	2561020	AT1G33540.1	2e-139	Maladaptive	serine carboxypeptidase-like 18;(source:Araport11)
Ipurp_gene44386	Ipurp_chr6	39845285	39850475	AT2G33170.1	2e-92	Maladaptive	Leucine-rich repeat receptor-like protein kinase family protein;(source:Araport11)
Ipurp_gene24699	Ipurp_chr15	171015	173841	AT1G12640.1	0	Maladaptive	Encodes a lysophosphatidylcholine acyltransferase (LPCAT). Participates in the Lands cycle in developing seeds.
Ipurp_gene36161	Ipurp_chr4	11232900	11234166	-	-	Maladaptive
Ipurp_gene25884	Ipurp_chr15	10147239	10158564	AT2G43465.1	1e-109	Maladaptive	RNA-binding ASCH domain protein;(source:Araport11)
Ipurp_gene44385	Ipurp_chr6	39837669	39842100	AT3G47570.1	2e-178	Maladaptive	Leucine-rich repeat protein kinase family protein;(source:Araport11)
Ipurp_gene42071	Ipurp_chr6	11465480	11471582	AT2G33700.1	1e-123	Maladaptive	Encodes a putative protein phosphatase 2C that positively regulates salt tolerance in abscisic acid-dependent manner.
Ipurp_gene9306	Ipurp_chr11	18954910	18958226	AT1G54650.1	8e-127	Maladaptive	Methyltransferase family protein;(source:Araport11)
Ipurp_gene25110	Ipurp_chr15	2955951	2957943	AT4G14960.2	0	Maladaptive	Encodes an alpha-tubulin isoform required for right handed helical growth.
Ipurp_gene41922	Ipurp_chr6	9553895	9557470	AT1G78800.1	2e-168	Maladaptive	UDP-Glycosyltransferase superfamily protein;(source:Araport11)
Ipurp_gene22332	Ipurp_chr14	24761979	24764881	AT5G21280.1	5e-14	Adaptive	Seed plant lineage specific gene that is expressed in response to oxidative and abiotic stresses.
Ipurp_gene17758	Ipurp_chr13	11571905	11574060	AT5G47070.1	6e-159	Adaptive	Encodes a member of the RLCK VII-4 subfamily of receptor-like cytoplasmic kinases that has been shown to phosphorylate MAPKKK5 Ser-599 and MEKK1 Ser-603, both players in PRR-mediated resistance to bacterial and fungal pathogens.
Ipurp_gene50575	Ipurp_chr9	213037	218090	AT4G00370.1	0	Adaptive	Encodes an inorganic phosphate transporter (PHT4;4) that can transport ascorbate and is located in the chloroplast envelope membrane. It has been shown to play a role in the xanthophyll cycle during photosynthesis and may be required for tolerance to strong light stress.
Ipurp_gene23441	Ipurp_chr14	35430276	35433514	AT2G21540.3	0	Adaptive	SEC14-like 3
Ipurp_gene43937	Ipurp_chr6	36442433	36443466	AT3G14250.1	5e-80	Adaptive	RING/U-box superfamily protein;(source:Araport11)
Ipurp_gene36151	Ipurp_chr4	11127998	11131954	AT5G13450.1	2e-93	Adaptive	delta subunit of Mt ATP synthase;(source:Araport11)
Ipurp_gene46679	Ipurp_chr7	18255094	18257871	AT1G12790.1	6e-100	Adaptive	DNA ligase-like protein;(source:Araport11)
Ipurp_gene34240	Ipurp_chr3	39014413	39018941	AT1G54100.2	0	Adaptive	Aldehyde dehydrogenase
Ipurp_gene35746	Ipurp_chr4	7640216	7643060	AT3G10660.1	0	Adaptive	predicted to encode calcium-dependent protein kinase and is localized to the ER. Protein is myristoylated in a cell-free extract. Changing the proposed myristoylated site, G residue in the amino terminal, to A prevented the meristoylation . The G to A mutation decreased AtCPK2 membrane association by approximately 50%.
Ipurp_gene22336	Ipurp_chr14	24791969	24798352	AT3G43930.1	5e-157	Adaptive	BRCT domain-containing DNA repair protein;(source:Araport11)
Ipurp_gene3242	Ipurp_chr1	39141609	39144064	AT4G07990.1	1e-69	Adaptive	Chaperone DnaJ-domain superfamily protein;(source:Araport11)
Ipurp_gene48210	Ipurp_chr8	6641384	6646198	AT1G77670.1	1e-79	Adaptive	Pyridoxal phosphate (PLP)-dependent transferases superfamily protein;(source:Araport11)
Ipurp_gene21834	Ipurp_chr14	18323635	18324843	AT5G20350.1	3e-21	Adaptive	Encodes a protein containing ankyrin and DHHC-CRD domain. Acts to restrict the size of the swelling that forms at the beginning of root hair cell growth, possibly by a mechanism that requires RHD1. Mutant displays defects in both root hair and pollen tube growth. The mRNA is cell-to-cell mobile.
Ipurp_gene30985	Ipurp_chr3	916371	922361	-	-	Adaptive
Ipurp_gene3252	Ipurp_chr1	39204721	39207817	AT4G27290.1	0	Adaptive	S-locus lectin protein kinase family protein;(source:Araport11)
Ipurp_gene53520	Ipurp_chr9	36714311	36714725	-	-	Adaptive
Ipurp_gene5756	Ipurp_chr10	19866822	19872442	AT3G60830.1	0	Adaptive	Encodes an actin-related protein required for normal embryogenesis, plant architecture and floral organ abscission.
Ipurp_gene2224	Ipurp_chr1	32051844	32063807	AT3G18400.1	6e-92	Adaptive	NAC domain containing protein 58;(source:Araport11)
Ipurp_gene50532	Ipurp_chr9	5916	10583	AT3G62010.1	1e-161	Adaptive	metal ion-binding protein;(source:Araport11)
Ipurp_gene21931	Ipurp_chr14	20044017	20051617	AT3G21480.1	2e-102	Adaptive	BRCT domain-containing DNA repair protein;(source:Araport11)
Ipurp_gene15500	Ipurp_chr12	61705839	61712888	AT4G21065.1	9e-145	Adaptive	Tetratricopeptide repeat (TPR)-like superfamily protein;(source:Araport11)
Ipurp_gene50632	Ipurp_chr9	443433	447292	AT1G73300.1	4e-165	Adaptive	serine carboxypeptidase-like 2;(source:Araport11)
Ipurp_gene34301	Ipurp_chr3	39334281	39337157	AT1G76320.1	0	Adaptive	FAR1-related sequence 4;(source:Araport11)
Ipurp_gene10699	Ipurp_chr12	10150	10797	-	-	Adaptive
Ipurp_gene35614	Ipurp_chr4	6671446	6679730	AT2G41560.1	0	Adaptive	Encodes a calmodulin-regulated Ca(2+)-ATPase that improves salt tolerance in yeast. Localized to the vacuole. Lesion mimic phenotype when mutation in the gene is combined with a mutation in ACA11. Lesion mimic phenotype of double knockout can be suppressed by nutritional supplements that increase anion levels (e.g. 15 mM Nitrate, Chloride, or Phosphate).
Ipurp_gene43899	Ipurp_chr6	36207024	36209411	AT5G61850.1	2e-139	Adaptive	Encodes transcriptional regulator that promotes the transition to flowering.Involved in floral meristem development. LFY is involved in the regulation of AP3 expression, and appears to bring the F-box protein UFO to the AP3 promoter. Amino acids 46-120 define a protein domain that mediates self-interaction.
Ipurp_gene41622	Ipurp_chr6	5604167	5611216	-	-	Adaptive
Ipurp_gene25998	Ipurp_chr15	11699562	11700052	-	-	Adaptive
Ipurp_gene21722	Ipurp_chr14	16728108	16729420	AT1G06620.1	9e-158	Adaptive	encodes a protein whose sequence is similar to a 2-oxoglutarate-dependent dioxygenaseThe mRNA is cell-to-cell mobile.
Ipurp_gene33362	Ipurp_chr3	33604483	33614868	AT2G37740.1	6e-14	Adaptive	zinc-finger protein 10;(source:Araport11)
Ipurp_gene21988	Ipurp_chr14	20614888	20615250	-	-	Adaptive
Ipurp_gene22269	Ipurp_chr14	24123227	24123853	-	-	Adaptive
Ipurp_gene22300	Ipurp_chr14	24400017	24400643	-	-	Adaptive
Ipurp_gene43581	Ipurp_chr6	33098779	33100311	AT2G01120.1	4e-19	Adaptive	Origin Recognition Complex subunit 4. Involved in the initiation of DNA replication. Regulated transcriptionally during cell cycle, peaking at G1/S-phase. Target of E2F/DF family of transcription factors. Interacts with all ORC subunits except ORC1b.
Ipurp_gene48925	Ipurp_chr8	13938649	13938933	-	-	Adaptive
Ipurp_gene22360	Ipurp_chr14	25022914	25023781	-	-	Adaptive
Ipurp_gene11329	Ipurp_chr12	4079082	4081358	AT5G56040.1	1e-33	Adaptive	Leucine-rich receptor-like protein kinase family protein;(source:Araport11)
Ipurp_gene22263	Ipurp_chr14	24097069	24097695	-	-	Adaptive
Ipurp_gene22266	Ipurp_chr14	24117149	24117775	-	-	Adaptive
Ipurp_gene22304	Ipurp_chr14	24408983	24409609	-	-	Adaptive
Ipurp_gene17688	Ipurp_chr13	10532645	10534850	AT4G35470.1	7e-137	Adaptive	Encodes PIRL4, a member of the Plant Intracellular Ras-group-related LRRs (Leucine rich repeat proteins). PIRLs are a distinct, plant-specific class of intracellular LRRs that likely mediate protein interactions, possibly in the context of signal transduction.
Ipurp_gene35720	Ipurp_chr4	7488472	7488756	AT5G18150.1	5e-24	Adaptive	Methyltransferase-related protein;(source:Araport11)
Ipurp_gene1914	Ipurp_chr1	29276560	29278995	AT3G24240.1	6e-60	Adaptive	RGFR1 is a leucine-­rich repeat receptor kinase that, together with RGFR2 and RGFR3, binds ROOT GROWTH FACTORS and is required for establishing the gradient of PLETHORA1 and PLETHORA2 essential for proper root growth and development.
Ipurp_gene1901	Ipurp_chr1	29137743	29140049	AT3G47570.1	1e-50	Adaptive	Leucine-rich repeat protein kinase family protein;(source:Araport11)
Ipurp_gene30984	Ipurp_chr3	913265	916302	-	-	Adaptive
Ipurp_gene17127	Ipurp_chr13	5315617	5327752	-	-	Adaptive
Ipurp_gene32666	Ipurp_chr3	27370418	27376088	AT5G07800.1	0	Adaptive	Flavin-binding monooxygenase family protein;(source:Araport11)
Ipurp_gene43974	Ipurp_chr6	36728631	36735932	AT4G31880.1	1e-38	Adaptive	One of 5 PO76/PDS5 cohesion cofactor orthologs of Arabidopsis.
Ipurp_gene21715	Ipurp_chr14	16649692	16649904	-	-	Adaptive
Ipurp_gene47154	Ipurp_chr7	21755689	21764310	AT5G19720.1	2e-34	Adaptive	Ribosomal protein L25/Gln-tRNA synthetase, anti-codon-binding domain-containing protein;(source:Araport11)
Ipurp_gene53631	Ipurp_chr9	38617145	38619997	-	-	Adaptive
Ipurp_gene18806	Ipurp_chr13	26036139	26038198	AT1G47550.1	1e-16	Adaptive	Encodes a member of the exocyst complex gene family. The exocyst is a protein complex involved in tethering vesicles to the plasma membrane during regulated or polarized secretion. It binds phosphoinositide lipids.
Ipurp_gene35175	Ipurp_chr4	4061182	4065010	AT2G32970.2	0	Adaptive	G1/S-specific cyclin-E protein;(source:Araport11)
Ipurp_gene32204	Ipurp_chr3	20872615	20886714	-	-	Adaptive
Ipurp_gene27338	Ipurp_chr15	33328692	33331176	-	-	Adaptive
Ipurp_gene6816	Ipurp_chr10	36805160	36808557	-	-	Adaptive
Ipurp_gene32961	Ipurp_chr3	30532082	30537880	-	-	Adaptive
Ipurp_gene51782	Ipurp_chr9	8091232	8091826	-	-	Adaptive
Ipurp_gene21987	Ipurp_chr14	20611241	20614018	-	-	Adaptive
Ipurp_gene44498	Ipurp_chr6	40555729	40558519	-	-	Adaptive
Ipurp_gene27337	Ipurp_chr15	33327214	33328633	-	-	Adaptive
Ipurp_gene43897	Ipurp_chr6	36195611	36198203	AT5G61865.1	3e-58	Adaptive	hypothetical protein;(source:Araport11)
Ipurp_gene50582	Ipurp_chr9	232640	236450	AT4G15900.1	0	Adaptive	Mutations confer hypersensitivity to glucose and sucrose and augments sensitivity to cytokinin, ethylene, ABA and auxin. Encodes a nuclear WD40 protein that is imported into the nucleus. Essential for plant innate immunity. Interacts with MOS4 and AtCDC5. It is also predicted to have two DWD motifs. It can bind to DDB1a in Y2H assays, and DDB1b in co-IP assays, and may be involved in the formatio…
Ipurp_gene32680	Ipurp_chr3	27507978	27511012	AT5G61210.1	6e-111	Adaptive	membrane localized t-SNARE SNAP25 homologue, probably involved in cytokinesis and cell plate formationThe mRNA is cell-to-cell mobile.
Ipurp_gene22614	Ipurp_chr14	28518791	28520563	-	-	Adaptive
Ipurp_gene21833	Ipurp_chr14	18322192	18323473	-	-	Adaptive
Ipurp_gene8904	Ipurp_chr11	13545423	13545791	AT3G18830.1	8e-39	Adaptive	This gene encodes a plasma membrane-localized polyol/cyclitol/monosaccharide-H+-symporter. The symporter is able to catalyze the energy-dependent membrane passage of a wide range of linear polyols (three to six carbon backbone), of cyclic polyols (myo-inositol), and of numerous monosaccharides, including pyranose ring-forming and furanose ring-forming hexoses and pentoses. This gene belongs to a …
Ipurp_gene38225	Ipurp_chr4	39877994	39878662	AT1G74640.1	1e-45	Adaptive	alpha/beta-Hydrolases superfamily protein;(source:Araport11)
